# Supplementary material for: 2-(4-Hy­droxy­phen­oxy)propanoic acid
Source: Acta Crystallogr Sect E Struct Rep Online. 2010 Nov 30;66(Pt 12):o3366. doi: 10.1107/S1600536810049469 (PMC3011595; doi:10.1107/S1600536810049469)
Supplement: Supplementary file 2 [file e-66-o3366-Isup2.hkl]

# 
# h,k,l, Fc-squared, Fo-squared, sigma(Fo-squared) and status flag 
# 
data_I
_shelx_title ' J in P2(1)' 
_shelx_refln_list_code          4 
_shelx_F_calc_maximum       56.59 
_exptl_crystal_F_000       192.00 
_reflns_d_resolution_high  0.8123 
 
loop_ 
 _symmetry_equiv_pos_as_xyz 
 'x, y, z' 
 '-x, y+1/2, -z' 
 
_cell_length_a     6.2050 
_cell_length_b    11.8530 
_cell_length_c     6.7160 
_cell_angle_alpha  90.000 
_cell_angle_beta  114.780 
_cell_angle_gamma  90.000 
 
_shelx_F_squared_multiplier     1.000 
 
loop_ 
 _refln_index_h 
 _refln_index_k 
 _refln_index_l 
 _refln_F_squared_calc 
 _refln_F_squared_meas 
 _refln_F_squared_sigma 
 _refln_observed_status 
   1   0   0       40.97       33.56      0.46 o 
   2   0   0      107.60      109.72      1.17 o 
   3   0   0      277.06      285.71      2.40 o 
   4   0   0       25.24       22.40      0.88 o 
   5   0   0       24.88       24.22      1.06 o 
   6   0   0        0.00        0.15      0.44 o 
   1   1   0      597.29      577.98      8.97 o 
   2   1   0      276.68      267.39      1.88 o 
   3   1   0      286.44      308.17      2.52 o 
   4   1   0       57.40       58.32      1.36 o 
   5   1   0        7.08        8.38      0.69 o 
   6   1   0       13.79       14.22      1.01 o 
   0   2   0      119.08      143.09      0.97 o 
   1   2   0     2105.24     2152.80     21.02 o 
   2   2   0      764.84      728.75     13.81 o 
   3   2   0      232.36      232.20      2.23 o 
   4   2   0      206.03      224.12      2.61 o 
   5   2   0       37.58       36.16      1.34 o 
   6   2   0       16.78       16.28      1.16 o 
   1   3   0     2288.31     2370.87     24.26 o 
   2   3   0       91.33       91.23      1.19 o 
   3   3   0      122.37      114.32      1.62 o 
   4   3   0       97.69       95.10      1.79 o 
   5   3   0       17.53       18.36      0.98 o 
   6   3   0       19.97       23.72      1.23 o 
   0   4   0       81.90       91.49      1.08 o 
   1   4   0      509.35      513.00      2.65 o 
   2   4   0       17.72       20.21      0.63 o 
   3   4   0       74.68       76.43      1.40 o 
   4   4   0       52.58       51.58      1.40 o 
   5   4   0        3.88        3.97      0.58 o 
   6   4   0        2.32        2.68      0.57 o 
   1   5   0       43.71       51.68      0.91 o 
   2   5   0      147.84      143.63      1.70 o 
   3   5   0       16.92       16.60      0.71 o 
   4   5   0       62.61       60.93      1.54 o 
   5   5   0       81.01       81.05      2.04 o 
   6   5   0        0.42        0.62      0.48 o 
   0   6   0        6.89        9.94      0.46 o 
   1   6   0      197.21      204.42      1.99 o 
   2   6   0       63.17       70.32      1.30 o 
   3   6   0       11.44       13.29      0.70 o 
   4   6   0       35.44       31.67      1.24 o 
   5   6   0       11.27        9.24      0.90 o 
   6   6   0        2.45        1.36      0.64 o 
   1   7   0       31.27       26.35      0.80 o 
   2   7   0       21.39       19.58      0.75 o 
   3   7   0        1.47        1.66      0.36 o 
   4   7   0       22.52       20.20      1.05 o 
   5   7   0       20.84       21.59      1.22 o 
   6   7   0        1.48        1.49      0.57 o 
   0   8   0        9.50        9.64      0.57 o 
   1   8   0       40.12       41.04      1.09 o 
   2   8   0       13.72       15.85      0.76 o 
   3   8   0       12.07       11.48      0.75 o 
   4   8   0       38.73       39.65      1.39 o 
   5   8   0        6.04        7.98      0.80 o 
   1   9   0        8.51       11.27      0.66 o 
   2   9   0        1.11        0.62      0.34 o 
   3   9   0        8.89       11.11      0.78 o 
   4   9   0        4.66        5.01      0.63 o 
   5   9   0        5.50        5.33      0.78 o 
   0  10   0       70.42       72.53      1.67 o 
   1  10   0        0.24        0.49      0.34 o 
   2  10   0       34.35       36.05      1.26 o 
   3  10   0       20.39       20.11      1.12 o 
   4  10   0       11.49       11.46      0.89 o 
   5  10   0        0.65        0.95      0.48 o 
   1  11   0        5.17        4.83      0.60 o 
   2  11   0       31.26       33.54      1.35 o 
   3  11   0       38.34       42.23      1.59 o 
   4  11   0        0.49        0.55      0.48 o 
   0  12   0       23.08       26.39      1.20 o 
   1  12   0       36.05       39.33      1.42 o 
   2  12   0       17.87       15.44      1.04 o 
   3  12   0        5.67        3.53      0.74 o 
   1  13   0       19.90       22.16      1.19 o 
   2  13   0        4.19        6.19      0.86 o 
   3  13   0        6.14        5.85      0.75 o 
   0  14   0       21.84       24.07      1.28 o 
   1  14   0       19.01       15.19      1.03 o 
  -7   0   1       10.33        7.59      0.88 o 
  -6   0   1        3.81        4.81      0.64 o 
  -5   0   1       28.65       27.75      1.04 o 
  -4   0   1      563.66      581.16      3.89 o 
  -3   0   1       29.45       28.51      0.70 o 
  -2   0   1       22.85       24.53      0.53 o 
  -1   0   1     2680.65     2662.05     22.80 o 
   0   0   1      404.46      403.79      5.31 o 
   1   0   1        5.06        3.69      0.22 o 
   2   0   1        1.94        2.95      0.28 o 
   3   0   1        4.61        4.04      0.39 o 
   4   0   1        5.40        5.99      0.56 o 
   5   0   1       13.65       14.60      0.88 o 
   6   0   1       12.88       12.27      0.99 o 
  -7   1   1        0.02        0.97      0.46 o 
  -6   1   1       10.53        6.83      0.81 o 
  -5   1   1       23.93       22.92      0.99 o 
  -4   1   1       81.34       77.71      1.44 o 
  -3   1   1      393.75      388.01      2.63 o 
  -2   1   1       57.07       57.87      0.83 o 
  -1   1   1       46.20       50.48      0.62 o 
   0   1   1      601.36      637.24      7.01 o 
   1   1   1      295.75      302.93      1.87 o 
   2   1   1      156.25      150.94      1.61 o 
   3   1   1       39.90       44.44      1.06 o 
   4   1   1        1.65        2.03      0.46 o 
   5   1   1       13.95       15.78      0.99 o 
   6   1   1        3.91        5.04      0.70 o 
  -7   2   1        3.35        3.43      0.69 o 
  -6   2   1        0.41        0.44      0.43 o 
  -5   2   1        1.94        1.62      0.49 o 
  -4   2   1       11.77        9.48      0.57 o 
  -3   2   1      216.78      216.70      2.01 o 
  -2   2   1      396.77      403.67      2.31 o 
  -1   2   1      278.51      282.64      1.63 o 
   0   2   1     3202.74     3086.44    131.90 o 
   1   2   1      307.75      320.26      2.00 o 
   2   2   1      293.53      295.47      2.31 o 
   3   2   1       30.22       33.19      0.96 o 
   4   2   1       34.90       34.65      1.18 o 
   5   2   1       19.27       18.98      1.06 o 
   6   2   1        2.08        1.01      0.52 o 
  -7   3   1       25.43       26.74      1.42 o 
  -6   3   1       15.30       15.71      1.00 o 
  -5   3   1       11.74       11.62      0.78 o 
  -4   3   1       26.83       27.50      0.93 o 
  -3   3   1      191.15      217.27      2.11 o 
  -2   3   1      683.15      673.24     13.49 o 
  -1   3   1      467.16      459.30      9.67 o 
   0   3   1     1725.70     1741.36     19.60 o 
   1   3   1      128.75      120.65      1.29 o 
   2   3   1       58.92       61.46      1.10 o 
   3   3   1       21.98       24.52      0.85 o 
   4   3   1        4.92        2.79      0.55 o 
   5   3   1       18.55       18.24      1.04 o 
   6   3   1        0.77        0.05      0.49 o 
  -7   4   1        0.23        1.61      0.52 o 
  -6   4   1       15.84       15.52      1.04 o 
  -5   4   1       27.84       23.18      1.05 o 
  -4   4   1        8.78        8.56      0.59 o 
  -3   4   1       26.26       32.97      0.87 o 
  -2   4   1       59.15       62.31      1.02 o 
  -1   4   1      575.36      548.40     11.73 o 
   0   4   1      101.46      110.97      0.87 o 
   1   4   1      208.68      166.37      0.20 o 
   2   4   1      218.77      225.94      2.20 o 
   3   4   1       35.28       34.49      1.03 o 
   4   4   1      121.87      120.54      2.23 o 
   5   4   1        7.53        6.94      0.78 o 
   6   4   1        7.28        6.57      0.84 o 
  -6   5   1        9.70        9.84      0.82 o 
  -5   5   1      125.00      121.00      2.41 o 
  -4   5   1      107.40      107.75      1.95 o 
  -3   5   1       29.17       31.22      0.90 o 
  -2   5   1      128.72      128.52      1.58 o 
  -1   5   1      429.91      415.41      2.79 o 
   0   5   1       52.08       56.54      0.68 o 
   1   5   1      754.82      737.22     16.00 o 
   2   5   1       92.65       81.69      1.41 o 
   3   5   1       64.13       64.73      1.49 o 
   4   5   1       99.81       98.30      2.12 o 
   5   5   1       10.88       10.27      0.92 o 
   6   5   1        0.46        1.38      0.46 o 
  -6   6   1       27.59       27.33      1.41 o 
  -5   6   1       28.67       32.41      1.32 o 
  -4   6   1       16.35       16.30      0.86 o 
  -3   6   1       96.83       93.71      1.64 o 
  -2   6   1       62.26       70.61      1.27 o 
  -1   6   1       57.97       57.25      1.05 o 
   0   6   1        4.79        6.88      0.50 o 
   1   6   1      527.24      587.02      3.65 o 
   2   6   1      147.56      143.37      2.00 o 
   3   6   1       66.37       70.88      1.62 o 
   4   6   1       88.11       85.89      2.01 o 
   5   6   1        3.17        2.13      0.59 o 
  -6   7   1        3.27        5.38      0.74 o 
  -5   7   1       15.95       15.24      1.03 o 
  -4   7   1       82.53       79.05      1.89 o 
  -3   7   1       51.49       53.58      1.35 o 
  -2   7   1       53.05       55.22      1.22 o 
  -1   7   1       10.99       10.92      0.55 o 
   0   7   1       28.61       29.43      0.60 o 
   1   7   1       53.46       57.08      1.26 o 
   2   7   1       60.93       63.23      1.44 o 
   3   7   1        5.71        6.16      0.62 o 
   4   7   1       13.28        0.12      0.39 o 
   5   7   1       36.89       35.91      1.53 o 
  -6   8   1        3.80        3.59      0.81 o 
  -5   8   1       50.36       52.05      1.70 o 
  -4   8   1       66.60       59.98      1.73 o 
  -3   8   1        0.15        0.13      0.29 o 
  -2   8   1       17.03       21.08      0.84 o 
  -1   8   1      101.78       98.07      1.63 o 
   0   8   1      159.57      171.21      2.42 o 
   1   8   1        3.79        7.11      0.56 o 
   2   8   1       65.30       66.52      1.59 o 
   3   8   1      261.98      281.64      3.45 o 
   4   8   1       10.40       11.41      0.93 o 
   5   8   1        3.20        2.02      0.63 o 
  -5   9   1        0.09        0.15      0.51 o 
  -4   9   1        8.95        6.92      0.76 o 
  -3   9   1        1.79        3.51      0.51 o 
  -2   9   1        3.87        2.56      0.46 o 
  -1   9   1       30.35       27.20      0.97 o 
   0   9   1        7.47        5.99      0.39 o 
   1   9   1       21.26       22.16      0.96 o 
   2   9   1      126.26      134.01      2.37 o 
   3   9   1       37.61       43.00      1.58 o 
   4   9   1       16.43       17.83      1.11 o 
   5   9   1        5.05        5.31      0.81 o 
  -5  10   1        0.49        0.05      0.52 o 
  -4  10   1        3.06        3.23      0.61 o 
  -3  10   1        5.97        7.36      0.69 o 
  -2  10   1       13.76       10.47      0.76 o 
  -1  10   1       23.70       26.83      1.07 o 
   0  10   1       31.77       34.22      0.83 o 
   1  10   1       67.95       77.07      1.84 o 
   2  10   1       39.28       40.32      1.42 o 
   3  10   1        6.57        4.36      0.60 o 
   4  10   1       20.34       19.14      1.17 o 
  -4  11   1        0.16        0.44      0.51 o 
  -3  11   1       14.75       12.54      0.95 o 
  -2  11   1        6.12        6.53      0.67 o 
  -1  11   1       54.71       54.89      1.57 o 
   0  11   1        5.80        6.17      0.46 o 
   1  11   1       32.78       34.85      1.35 o 
   2  11   1       19.23        0.04      0.46 o 
   3  11   1       19.37       19.98      1.17 o 
   4  11   1        5.08        5.82      0.74 o 
  -4  12   1        5.59        2.96      0.65 o 
  -3  12   1        6.27        5.96      0.78 o 
  -2  12   1        7.99        7.96      0.77 o 
  -1  12   1        0.86        0.78      0.45 o 
   0  12   1       49.27       51.67      1.21 o 
   1  12   1       10.77       14.87      1.02 o 
   2  12   1       11.83       12.11      0.90 o 
   3  12   1        0.40        0.81      0.54 o 
  -3  13   1        2.59        2.06      0.66 o 
  -2  13   1        9.90       11.03      0.91 o 
  -1  13   1        8.64        8.88      0.85 o 
   0  13   1        9.40       11.71      0.91 o 
   1  13   1        7.92        7.92      0.91 o 
   2  13   1        0.33        0.93      0.53 o 
  -2  14   1        3.52        3.02      0.69 o 
  -1  14   1        7.07        6.65      0.81 o 
   0  14   1        5.34        5.76      0.54 o 
   1  14   1        4.25        4.53      0.78 o 
  -7   0   2       12.31       12.21      0.97 o 
  -6   0   2        2.53        3.50      0.58 o 
  -5   0   2       50.47       48.72      1.37 o 
  -4   0   2      212.59      206.78      2.31 o 
  -3   0   2       55.19       52.05      0.97 o 
  -2   0   2      668.13      650.43     12.75 o 
  -1   0   2       25.12       21.88      0.50 o 
   0   0   2       45.32       42.40      0.53 o 
   1   0   2        0.42        0.42      0.17 o 
   2   0   2        5.67        3.59      0.34 o 
   3   0   2        7.40        7.85      0.56 o 
   4   0   2       24.89       27.20      1.12 o 
   5   0   2       26.73       25.74      1.28 o 
  -7   1   2        5.30        5.51      0.71 o 
  -6   1   2       11.66        9.67      0.82 o 
  -5   1   2       63.36       56.77      1.47 o 
  -4   1   2       97.93       86.58      1.54 o 
  -3   1   2      109.66      113.48      1.47 o 
  -2   1   2      536.06      486.76     11.06 o 
  -1   1   2      278.42      275.14      1.77 o 
   0   1   2      573.52      541.24     14.69 o 
   1   1   2       33.45       36.53      0.79 o 
   2   1   2      172.36      165.58      1.96 o 
   3   1   2       21.64       17.05      0.84 o 
   4   1   2        5.71        6.98      0.69 o 
   5   1   2       43.78       41.70      1.60 o 
  -7   2   2        5.50        4.54      0.70 o 
  -6   2   2        9.02        9.68      0.79 o 
  -5   2   2       23.59       24.79      1.01 o 
  -4   2   2       20.84       26.20      0.89 o 
  -3   2   2       41.37       43.36      0.93 o 
  -2   2   2      382.75      400.89      2.45 o 
  -1   2   2      697.59      669.40     12.34 o 
   0   2   2      290.23      320.21      1.99 o 
   1   2   2       82.26       84.21      1.20 o 
   2   2   2       33.33       39.89      1.00 o 
   3   2   2        0.84        0.68      0.32 o 
   4   2   2      114.02      111.08      2.29 o 
   5   2   2        7.92        9.19      0.80 o 
  -7   3   2        0.78        0.85      0.54 o 
  -6   3   2       91.91       93.75      2.23 o 
  -5   3   2       82.15       81.15      1.85 o 
  -4   3   2       71.82       71.85      1.44 o 
  -3   3   2      218.16      212.65      2.13 o 
  -2   3   2       55.59       57.83      0.96 o 
  -1   3   2      221.74      180.90      0.17 o 
   0   3   2      274.68      286.93      1.50 o 
   1   3   2       29.51       36.76      0.83 o 
   2   3   2       60.28       60.28      1.25 o 
   3   3   2       57.70       56.06      1.42 o 
   4   3   2      174.34      170.90      2.76 o 
   5   3   2       11.95       12.44      0.96 o 
  -7   4   2       12.17        9.63      1.00 o 
  -6   4   2       21.41       24.75      1.31 o 
  -5   4   2      117.05      113.47      2.23 o 
  -4   4   2        8.82        9.06      0.60 o 
  -3   4   2      159.89      155.90      1.93 o 
  -2   4   2      121.66       96.25      0.19 o 
  -1   4   2      409.35      457.34      2.71 o 
   0   4   2      466.12      429.45    274.48 o 
   1   4   2       59.81       69.50      1.19 o 
   2   4   2        1.90        1.57      0.33 o 
   3   4   2      134.21      132.82      2.21 o 
   4   4   2       33.02       34.54      1.36 o 
   5   4   2        5.17        4.60      0.68 o 
  -7   5   2        8.10        8.42      0.86 o 
  -6   5   2        5.69        6.09      0.79 o 
  -5   5   2       27.55       31.04      1.25 o 
  -4   5   2       95.32       89.33      1.75 o 
  -3   5   2      103.52      126.64      1.83 o 
  -2   5   2      170.92      176.06      1.91 o 
  -1   5   2      112.36      118.05      1.47 o 
   0   5   2       45.03       47.58      1.29 o 
   1   5   2      167.45      172.03      1.97 o 
   2   5   2       39.25       37.99      1.12 o 
   3   5   2      110.26      115.72      2.16 o 
   4   5   2        0.62        0.12      0.47 o 
   5   5   2        6.01        5.32      0.67 o 
  -6   6   2       27.03       26.83      1.39 o 
  -5   6   2       84.75       85.37      2.05 o 
  -4   6   2       38.47       37.44      1.22 o 
  -3   6   2       47.35       54.72      1.29 o 
  -2   6   2       46.38       35.84      0.96 o 
  -1   6   2      237.79      237.54      2.24 o 
   0   6   2      290.26      285.13      1.92 o 
   1   6   2       78.73       79.54      1.43 o 
   2   6   2      138.16      142.28      2.16 o 
   3   6   2       86.65       87.96      1.98 o 
   4   6   2        5.52        5.16      0.69 o 
   5   6   2        3.65        4.20      0.64 o 
  -6   7   2        6.80        6.55      0.82 o 
  -5   7   2       20.52       19.17      1.08 o 
  -4   7   2       59.55       63.98      1.64 o 
  -3   7   2        0.90        0.44      0.33 o 
  -2   7   2       39.49       48.39      1.17 o 
  -1   7   2       63.07       60.12      1.26 o 
   0   7   2        4.04        6.06      0.36 o 
   1   7   2      144.71      142.92      2.08 o 
   2   7   2       41.36       41.03      1.29 o 
   3   7   2       44.65       52.56      1.56 o 
   4   7   2        4.45        4.97      0.59 o 
   5   7   2        2.75        2.84      0.61 o 
  -6   8   2       15.87       16.14      1.14 o 
  -5   8   2        8.44        6.36      0.77 o 
  -4   8   2        3.92        3.84      0.58 o 
  -3   8   2        0.34        0.60      0.39 o 
  -2   8   2       36.29       42.14      1.17 o 
  -1   8   2      240.11      264.62      2.73 o 
   0   8   2       39.12       39.95      0.79 o 
   1   8   2       58.62       61.51      1.49 o 
   2   8   2      108.64      105.95      2.11 o 
   3   8   2       14.22       14.75      0.93 o 
   4   8   2        6.09        5.25      0.72 o 
  -5   9   2        6.05        6.16      0.75 o 
  -4   9   2       28.10       28.07      1.20 o 
  -3   9   2        9.78        8.16      0.67 o 
  -2   9   2       15.66       16.93      0.85 o 
  -1   9   2        4.41        4.41      0.50 o 
   0   9   2       29.11       27.97      0.75 o 
   1   9   2       60.55       71.08      1.67 o 
   2   9   2        2.61        4.46      0.57 o 
   3   9   2       45.72       38.90      1.52 o 
   4   9   2        0.17        0.45      0.50 o 
  -5  10   2       16.57       12.79      1.01 o 
  -4  10   2       42.61       35.81      1.53 o 
  -3  10   2       10.99        8.79      0.74 o 
  -2  10   2       13.01       11.46      0.77 o 
  -1  10   2       21.79       24.03      0.99 o 
   0  10   2       88.30       89.76      1.35 o 
   1  10   2        4.58        5.43      0.64 o 
   2  10   2       12.16       12.59      0.90 o 
   3  10   2       17.87       16.46      1.09 o 
  -5  11   2        0.24        0.48      0.50 o 
  -4  11   2        7.51        8.43      0.83 o 
  -3  11   2        0.79        0.80      0.48 o 
  -2  11   2        1.33        0.80      0.50 o 
  -1  11   2       16.90       19.05      0.96 o 
   0  11   2        2.57        2.90      0.40 o 
   1  11   2        3.19        5.65      0.64 o 
   2  11   2       21.54       24.16      1.26 o 
   3  11   2        3.23        1.25      0.62 o 
  -4  12   2        2.17        2.72      0.63 o 
  -3  12   2       13.07       13.05      1.05 o 
  -2  12   2        0.38        1.19      0.49 o 
  -1  12   2        0.12        0.87      0.43 o 
   0  12   2        5.62        6.35      0.50 o 
   1  12   2        0.37        1.01      0.53 o 
   2  12   2        3.41        4.17      0.69 o 
  -3  13   2        6.43        6.23      0.77 o 
  -2  13   2        3.51        7.15      0.72 o 
  -1  13   2        7.11        8.24      0.75 o 
   0  13   2        4.43        4.37      0.47 o 
   1  13   2       10.78       13.80      1.01 o 
  -1  14   2        7.01        6.58      0.78 o 
   0  14   2        1.23        1.26      0.36 o 
  -7   0   3        1.21        0.45      0.48 o 
  -6   0   3      126.16      127.75      2.49 o 
  -5   0   3       86.91       86.99      1.84 o 
  -4   0   3       27.61       28.55      0.90 o 
  -3   0   3      515.54      524.69      3.40 o 
  -2   0   3      246.95      260.05      2.12 o 
  -1   0   3      130.85      128.53      1.49 o 
   0   0   3       60.64       66.63      0.81 o 
   1   0   3      248.15      255.08      2.46 o 
   2   0   3      316.32      327.01      3.12 o 
   3   0   3       24.10       23.00      1.02 o 
   4   0   3      145.45      144.29      2.74 o 
   5   0   3        8.92        6.99      0.84 o 
  -7   1   3       14.07       13.87      1.04 o 
  -6   1   3       72.32       65.98      1.83 o 
  -5   1   3      173.01      173.98      2.47 o 
  -4   1   3       80.15       86.46      1.58 o 
  -3   1   3       72.72       71.44      1.25 o 
  -2   1   3      298.75      282.94      2.21 o 
  -1   1   3      166.54      178.87      1.76 o 
   0   1   3       53.06       49.65      0.71 o 
   1   1   3       24.40       21.79      0.76 o 
   2   1   3        3.58        1.23      0.43 o 
   3   1   3       56.23       56.29      1.60 o 
   4   1   3       81.48       85.12      2.21 o 
   5   1   3        8.19        8.55      0.88 o 
  -7   2   3       17.24       17.95      1.17 o 
  -6   2   3       53.42       57.20      1.71 o 
  -5   2   3      226.56      232.52      2.93 o 
  -4   2   3      191.86      199.68      2.41 o 
  -3   2   3      100.27      109.03      1.56 o 
  -2   2   3      325.22      334.67      2.45 o 
  -1   2   3      388.82      410.47      2.75 o 
   0   2   3      613.86      644.74     38.11 o 
   1   2   3       46.69       49.75      1.14 o 
   2   2   3        7.43        7.64      0.57 o 
   3   2   3       71.70       73.03      1.81 o 
   4   2   3        8.07        9.68      0.81 o 
   5   2   3       26.53       26.26      1.41 o 
  -7   3   3       25.98       24.66      1.32 o 
  -6   3   3       28.84       31.50      1.35 o 
  -5   3   3       29.53       32.34      1.18 o 
  -4   3   3      115.91      114.96      1.89 o 
  -3   3   3       28.98       31.17      0.87 o 
  -2   3   3       11.26       10.08      0.47 o 
  -1   3   3      105.02      108.98      1.45 o 
   0   3   3      369.84      405.33      8.12 o 
   1   3   3      106.97      117.88      1.75 o 
   2   3   3       52.00       51.63      1.31 o 
   3   3   3       40.10       39.91      1.37 o 
   4   3   3        1.63        1.01      0.52 o 
   5   3   3       27.06       26.89      1.42 o 
  -7   4   3       15.24       12.21      1.11 o 
  -6   4   3        3.59        2.10      0.59 o 
  -5   4   3       43.53       44.30      1.39 o 
  -4   4   3       83.09       83.80      1.67 o 
  -3   4   3       12.91       11.14      0.57 o 
  -2   4   3       26.97        0.25      0.18 o 
  -1   4   3      409.87      418.33      3.00 o 
   0   4   3      112.52      112.10      1.16 o 
   1   4   3       53.36       53.13      1.24 o 
   2   4   3       54.94       58.21      1.46 o 
   3   4   3       29.71       31.13      1.26 o 
   4   4   3        9.03       11.50      0.87 o 
   5   4   3        0.95        0.32      0.55 o 
  -7   5   3        1.60        1.14      0.66 o 
  -6   5   3       22.60       21.66      1.19 o 
  -5   5   3        4.57        4.72      0.55 o 
  -4   5   3       39.97       39.92      1.21 o 
  -3   5   3       29.95        0.08      0.26 o 
  -2   5   3       14.97       16.23      0.64 o 
  -1   5   3      205.79      209.55      2.26 o 
   0   5   3       64.49       67.28      0.94 o 
   1   5   3       29.73       29.73      0.96 o 
   2   5   3       21.18       21.66      0.96 o 
   3   5   3       15.45       16.63      0.97 o 
   4   5   3        2.28        1.90      0.46 o 
  -6   6   3        0.18        0.29      0.51 o 
  -5   6   3       21.30       20.81      1.03 o 
  -4   6   3        0.14        0.17      0.32 o 
  -3   6   3        1.75        0.80      0.29 o 
  -2   6   3        0.19        0.18      0.23 o 
  -1   6   3       21.54        0.17      0.28 o 
   0   6   3       21.56       16.65     11.24 o 
   1   6   3       64.63       70.95      1.55 o 
   2   6   3       27.08       28.99      1.15 o 
   3   6   3       21.69       23.91      1.13 o 
   4   6   3        0.22        0.39      0.56 o 
  -6   7   3        4.31        6.37      0.68 o 
  -5   7   3        8.10        8.27      0.73 o 
  -4   7   3       30.66       28.87      1.19 o 
  -3   7   3       23.83       15.62      0.78 o 
  -2   7   3        3.33        5.44      0.49 o 
  -1   7   3       44.98        0.34      0.34 o 
   0   7   3       20.70       22.64      1.11 o 
   1   7   3        2.34        2.07      0.49 o 
   2   7   3        7.98        5.80      0.62 o 
   3   7   3        7.89        6.67      0.76 o 
   4   7   3        2.05        2.35      0.60 o 
  -6   8   3        0.40        1.26      0.42 o 
  -5   8   3       13.16       11.33      0.90 o 
  -4   8   3        2.40        4.80      0.68 o 
  -3   8   3        4.32        5.09      0.54 o 
  -2   8   3       14.53       10.90      0.66 o 
  -1   8   3       88.77       88.75      1.75 o 
   0   8   3       18.16       19.33      0.65 o 
   1   8   3       16.38       17.36      0.87 o 
   2   8   3        2.96        4.50      0.56 o 
   3   8   3       11.24       11.84      0.91 o 
   4   8   3        0.24        0.26      0.50 o 
  -6   9   3        8.38        8.21      0.91 o 
  -5   9   3       16.71       16.16      1.06 o 
  -4   9   3        8.78        9.35      0.83 o 
  -3   9   3       12.14       14.08      0.86 o 
  -2   9   3       53.72       52.22      1.43 o 
  -1   9   3       10.05        8.57      0.69 o 
   0   9   3        0.85        3.82      0.40 o 
   1   9   3       15.40       17.09      0.96 o 
   2   9   3        5.19        5.09      0.69 o 
   3   9   3        3.07        4.08      0.67 o 
  -5  10   3        0.39        0.72      0.44 o 
  -4  10   3        2.53        2.13      0.60 o 
  -3  10   3       19.05       18.67      1.04 o 
  -2  10   3       14.60       12.47      0.81 o 
  -1  10   3       10.25       12.67      0.82 o 
   0  10   3       16.27       19.81      0.71 o 
   1  10   3        9.10        9.23      0.84 o 
   2  10   3        6.39        5.80      0.75 o 
   3  10   3        1.25        1.86      0.61 o 
  -4  11   3        0.16        0.54      0.49 o 
  -3  11   3        8.45       10.84      0.84 o 
  -2  11   3        6.90        8.63      0.75 o 
  -1  11   3       18.31       19.98      1.04 o 
   0  11   3       27.58       22.54      1.03 o 
   1  11   3        6.13        6.95      0.75 o 
   2  11   3        5.67        5.88      0.74 o 
  -4  12   3       30.97       26.04      1.35 o 
  -3  12   3       10.41       12.74      0.94 o 
  -2  12   3        0.22        0.37      0.48 o 
  -1  12   3       10.15        9.74      0.81 o 
   0  12   3        0.21        0.11      0.35 o 
   1  12   3        2.20        1.76      0.64 o 
  -3  13   3        2.63        2.89      0.71 o 
  -2  13   3        4.65        4.26      0.69 o 
  -1  13   3        2.28        2.32      0.52 o 
   0  13   3        8.26        7.38      0.68 o 
  -7   0   4       31.36       34.48      1.48 o 
  -6   0   4       70.04       64.64      1.87 o 
  -5   0   4       55.61       57.48      1.58 o 
  -4   0   4        1.06        1.12      0.37 o 
  -3   0   4        6.74       13.21      0.62 o 
  -2   0   4       76.65       70.24      1.32 o 
  -1   0   4        7.11        6.28      0.43 o 
   0   0   4       80.22       88.90      2.13 o 
   1   0   4       69.37       67.81      1.53 o 
   2   0   4       57.46       50.26      1.49 o 
   3   0   4       12.04       11.57      0.87 o 
   4   0   4        6.16        6.10      0.69 o 
  -7   1   4        2.17        1.93      0.58 o 
  -6   1   4       53.17       62.82      1.80 o 
  -5   1   4        8.93        8.61      0.67 o 
  -4   1   4       29.60       29.20      0.98 o 
  -3   1   4       35.99       35.80      0.99 o 
  -2   1   4       71.49       71.20      1.30 o 
  -1   1   4       42.01       41.94      1.04 o 
   0   1   4       24.42       28.99      0.84 o 
   1   1   4        8.65        7.76      0.62 o 
   2   1   4       13.35       13.30      0.85 o 
   3   1   4        7.37        8.05      0.84 o 
   4   1   4        5.62        5.67      0.75 o 
  -7   2   4        2.14        2.05      0.60 o 
  -6   2   4       24.98       26.94      1.21 o 
  -5   2   4       61.65       62.69      1.65 o 
  -4   2   4        7.47        4.75      0.51 o 
  -3   2   4       17.58       16.76      0.72 o 
  -2   2   4       94.26       98.17      1.55 o 
  -1   2   4       82.19       73.70      1.38 o 
   0   2   4       26.81       23.31      0.60 o 
   1   2   4        8.12        8.33      0.64 o 
   2   2   4       37.27       36.61      1.28 o 
   3   2   4        8.65        8.79      0.76 o 
   4   2   4       22.79       23.81      1.29 o 
  -7   3   4       14.53       14.67      1.07 o 
  -6   3   4        3.18        3.78      0.66 o 
  -5   3   4      184.87      193.57      2.76 o 
  -4   3   4       10.92       13.62      0.71 o 
  -3   3   4       42.68       47.32      1.16 o 
  -2   3   4       54.01       56.13      1.22 o 
  -1   3   4        0.53        0.74      0.32 o 
   0   3   4       46.70       42.66      0.81 o 
   1   3   4       57.61       61.02      1.50 o 
   2   3   4       27.10       26.13      1.19 o 
   3   3   4        5.84        6.32      0.73 o 
   4   3   4        1.28        2.80      0.62 o 
  -7   4   4       11.37       14.44      1.05 o 
  -6   4   4        7.30        6.93      0.80 o 
  -5   4   4       67.31       69.10      1.80 o 
  -4   4   4      111.62      112.32      2.03 o 
  -3   4   4        0.32        0.03      0.29 o 
  -2   4   4       26.13       24.28      0.84 o 
  -1   4   4      204.54      185.39      2.26 o 
   0   4   4        1.28        1.34      0.52 o 
   1   4   4        1.65        0.94      0.37 o 
   2   4   4       56.15       57.83      1.66 o 
   3   4   4        7.29        8.40      0.81 o 
   4   4   4        0.09        0.42      0.53 o 
  -7   5   4        3.14        5.21      0.73 o 
  -6   5   4        0.60        1.02      0.55 o 
  -5   5   4       12.68       12.87      0.83 o 
  -4   5   4      125.44      124.09      2.13 o 
  -3   5   4       93.42       91.50      1.71 o 
  -2   5   4       50.07       48.34      1.22 o 
  -1   5   4       43.98       46.37      1.24 o 
   0   5   4       38.00       35.39      1.41 o 
   1   5   4        5.46        4.41      0.58 o 
   2   5   4       17.95       16.11      0.94 o 
   3   5   4       19.00       20.02      1.10 o 
   4   5   4        3.61        4.83      0.73 o 
  -6   6   4       20.95       24.03      1.31 o 
  -5   6   4        9.48       10.40      0.78 o 
  -4   6   4       32.06       29.28      1.14 o 
  -3   6   4       52.17       58.98      1.48 o 
  -2   6   4      100.60      103.06      1.88 o 
  -1   6   4      180.72      179.57      2.43 o 
   0   6   4        8.36        8.38      0.45 o 
   1   6   4       88.55       88.86      1.96 o 
   2   6   4        5.13        7.16      0.71 o 
   3   6   4       23.98       18.74      1.13 o 
  -6   7   4       13.75       19.22      1.10 o 
  -5   7   4       24.21       27.47      1.23 o 
  -4   7   4       29.67       28.97      1.18 o 
  -3   7   4       20.70       29.04      1.13 o 
  -2   7   4       79.40       79.58      1.68 o 
  -1   7   4       36.58       34.69      1.16 o 
   0   7   4       43.33       40.74      1.16 o 
   1   7   4       33.72       31.58      1.21 o 
   2   7   4        5.92        6.13      0.73 o 
   3   7   4        1.80        2.45      0.64 o 
  -6   8   4        2.15        3.58      0.65 o 
  -5   8   4        4.76        3.53      0.57 o 
  -4   8   4        9.62        9.66      0.79 o 
  -3   8   4      124.70      121.78      2.32 o 
  -2   8   4       41.53       46.79      1.39 o 
  -1   8   4       33.47       37.35      1.29 o 
   0   8   4       43.94       42.05      2.16 o 
   1   8   4        3.02        2.34      0.59 o 
   2   8   4        6.52        7.14      0.72 o 
   3   8   4        6.30        6.13      0.78 o 
  -5   9   4        5.81        6.70      0.80 o 
  -4   9   4        4.97        6.59      0.73 o 
  -3   9   4       22.60       25.61      1.19 o 
  -2   9   4       21.73       25.82      1.11 o 
  -1   9   4       10.88        0.42      0.42 o 
   0   9   4       48.92       49.39      1.51 o 
   1   9   4        7.16        9.85      0.84 o 
   2   9   4        0.02        0.05      0.39 o 
  -5  10   4       16.57       16.96      1.15 o 
  -4  10   4       19.48       19.92      1.14 o 
  -3  10   4       37.22       34.51      1.38 o 
  -2  10   4        6.55        6.87      0.73 o 
  -1  10   4        1.92        2.68      0.55 o 
   0  10   4        2.13        1.79      0.41 o 
   1  10   4        1.20        1.90      0.49 o 
   2  10   4        0.38        0.36      0.56 o 
  -4  11   4       29.69       30.69      1.46 o 
  -3  11   4        0.42        0.36      0.57 o 
  -2  11   4       15.83       17.08      1.03 o 
  -1  11   4        0.47        0.78      0.56 o 
   0  11   4        0.97        2.51      0.74 o 
   1  11   4        0.99        2.44      0.52 o 
  -3  12   4        0.03        0.54      0.54 o 
  -2  12   4        6.01        5.55      0.77 o 
  -1  12   4        6.37        7.31      0.73 o 
   0  12   4        0.23        0.75      0.30 o 
  -7   0   5        9.35       13.02      1.03 o 
  -6   0   5        2.81        3.29      0.60 o 
  -5   0   5       57.52       61.34      1.74 o 
  -4   0   5        8.44        7.41      0.65 o 
  -3   0   5       22.07       27.16      1.00 o 
  -2   0   5       59.34       61.74      1.46 o 
  -1   0   5       36.84       38.45      1.16 o 
   0   0   5       83.61       96.14      1.37 o 
   1   0   5       21.26       22.36      1.06 o 
   2   0   5        1.12        2.23      0.50 o 
   3   0   5        1.10        0.43      0.54 o 
  -7   1   5        1.29        2.03      0.60 o 
  -6   1   5       24.29       27.91      1.31 o 
  -5   1   5       39.66       39.03      1.36 o 
  -4   1   5        1.14        0.71      0.34 o 
  -3   1   5       23.16       22.19      0.93 o 
  -2   1   5      106.00      110.32      1.92 o 
  -1   1   5      148.68      136.59      2.13 o 
   0   1   5       14.42       16.91      0.63 o 
   1   1   5        2.54        3.26      0.45 o 
   2   1   5       15.81       14.08      1.02 o 
   3   1   5        6.92        6.17      0.83 o 
  -7   2   5        4.32        3.71      0.69 o 
  -6   2   5        5.02        4.28      0.65 o 
  -5   2   5       21.33       23.66      1.10 o 
  -4   2   5        8.68        9.65      0.68 o 
  -3   2   5       29.78       32.14      1.10 o 
  -2   2   5       38.90       34.54      1.12 o 
  -1   2   5       48.20       47.36      1.32 o 
   0   2   5       36.88       34.07      0.84 o 
   1   2   5        0.88        0.42      0.44 o 
   2   2   5       33.46       36.18      1.44 o 
   3   2   5        7.17        6.25      0.89 o 
  -7   3   5        2.92        3.65      0.66 o 
  -6   3   5       23.48       25.43      1.23 o 
  -5   3   5       18.46       18.63      1.00 o 
  -4   3   5       51.04       40.46      1.29 o 
  -3   3   5        1.19        0.03      0.27 o 
  -2   3   5      131.29      126.42      2.11 o 
  -1   3   5       38.92       42.36      1.30 o 
   0   3   5        6.69        6.05      0.42 o 
   1   3   5       26.52       24.73      1.14 o 
   2   3   5        3.59        3.40      0.77 o 
   3   3   5        3.32        3.14      0.60 o 
  -7   4   5        0.74        0.97      0.54 o 
  -6   4   5        3.11        3.32      0.63 o 
  -5   4   5       44.31       42.17      1.50 o 
  -4   4   5        2.95        4.05      0.51 o 
  -3   4   5        7.50        9.03      0.65 o 
  -2   4   5      131.75      132.84      2.21 o 
  -1   4   5      137.99      141.61      2.24 o 
   0   4   5       16.54       17.78      0.64 o 
   1   4   5       51.22       47.09      1.53 o 
   2   4   5        7.47        7.75      0.79 o 
   3   4   5        5.76        7.35      0.74 o 
  -6   5   5        4.57        2.17      0.55 o 
  -5   5   5        9.98       11.51      0.85 o 
  -4   5   5        1.58        2.25      0.42 o 
  -3   5   5       65.71       68.43      1.69 o 
  -2   5   5       38.01       38.27      1.23 o 
  -1   5   5       11.20       12.34      0.82 o 
   0   5   5        4.54        4.85      0.41 o 
   1   5   5        8.30        7.16      0.71 o 
   2   5   5       11.24       11.19      0.99 o 
   3   5   5        1.87        3.00      0.66 o 
  -6   6   5       18.04       20.63      1.20 o 
  -5   6   5       41.37       41.54      1.55 o 
  -4   6   5       24.63       21.84      1.10 o 
  -3   6   5      135.93      130.32      2.28 o 
  -2   6   5       45.46       46.65      1.44 o 
  -1   6   5       52.35       59.99      1.65 o 
   0   6   5       14.42       14.42      0.67 o 
   1   6   5        1.03        0.44      0.54 o 
   2   6   5        4.77        4.76      0.74 o 
  -6   7   5       20.31       23.75      1.28 o 
  -5   7   5        3.85        3.90      0.64 o 
  -4   7   5        9.61       10.26      0.81 o 
  -3   7   5       30.78       32.07      1.26 o 
  -2   7   5        6.24        5.00      0.58 o 
  -1   7   5       20.84       20.84      1.02 o 
   0   7   5       29.84       27.99      0.86 o 
   1   7   5        3.68        4.71      0.66 o 
   2   7   5        0.60        0.35      0.47 o 
  -5   8   5        4.69        5.23      0.72 o 
  -4   8   5       83.14       73.67      0.54 o 
  -3   8   5       23.52       26.72      1.17 o 
  -2   8   5        6.16        0.41      0.41 o 
  -1   8   5        6.78        6.82      0.71 o 
   0   8   5        0.87        0.29      0.30 o 
   1   8   5        1.40        2.10      0.60 o 
   2   8   5        1.18        0.57      0.45 o 
  -5   9   5        6.77        4.81      0.68 o 
  -4   9   5       19.82       16.92      1.09 o 
  -3   9   5       13.07       18.10      1.02 o 
  -2   9   5        0.46        0.67      0.43 o 
  -1   9   5        1.63        0.39      0.41 o 
   0   9   5       11.99       12.29      0.68 o 
   1   9   5        2.24        2.62      0.63 o 
  -4  10   5        7.81        6.67      0.85 o 
  -3  10   5       13.88       11.66      0.95 o 
  -2  10   5       11.43       13.16      0.91 o 
  -1  10   5        2.11        1.84      0.59 o 
   0  10   5        2.73        0.88      0.64 o 
  -3  11   5        1.53        0.67      0.54 o 
  -2  11   5       19.66       23.47      1.23 o 
  -1  11   5        0.25        0.33      0.51 o 
  -7   0   6        6.46        6.48      0.79 o 
  -6   0   6        0.13        0.19      0.49 o 
  -5   0   6       51.89       52.15      1.70 o 
  -4   0   6       11.24       10.41      0.82 o 
  -3   0   6       18.17       25.03      1.11 o 
  -2   0   6        0.13        0.46      0.46 o 
  -1   0   6       93.93       93.35      2.07 o 
   0   0   6       30.96       28.89      0.90 o 
   1   0   6        0.02        0.22      0.42 o 
   2   0   6        0.44        0.45      0.52 o 
  -7   1   6       11.50       11.74      0.97 o 
  -6   1   6       21.72       24.19      1.24 o 
  -5   1   6       53.32       52.85      1.71 o 
  -4   1   6       10.73       12.34      0.85 o 
  -3   1   6       34.58       34.59      1.27 o 
  -2   1   6      122.06      112.90      2.26 o 
  -1   1   6       20.07       18.63      0.99 o 
   0   1   6       54.10       54.24      1.20 o 
   1   1   6        3.02        2.56      0.63 o 
   2   1   6        4.71        4.51      0.77 o 
  -7   2   6        6.88        8.38      0.81 o 
  -6   2   6        0.92        1.32      0.52 o 
  -5   2   6        2.19        2.71      0.61 o 
  -4   2   6       39.79       40.01      1.45 o 
  -3   2   6       27.57       27.35      1.18 o 
  -2   2   6       45.36       51.45      1.56 o 
  -1   2   6      102.72      104.40      2.23 o 
   0   2   6       12.78       15.31      0.70 o 
   1   2   6       21.75       19.87      1.14 o 
   2   2   6        9.80       10.45      0.98 o 
  -6   3   6       39.39       36.44      1.53 o 
  -5   3   6        3.18        4.21      0.67 o 
  -4   3   6        8.17        9.27      0.74 o 
  -3   3   6       52.16       48.26      1.52 o 
  -2   3   6        0.20        0.48      0.48 o 
  -1   3   6        6.19        7.01      0.75 o 
   0   3   6        3.13        2.97      0.39 o 
   1   3   6        9.56       11.21      0.97 o 
   2   3   6        0.37        0.63      0.50 o 
  -6   4   6        9.18        9.22      0.88 o 
  -5   4   6       19.94       20.79      1.12 o 
  -4   4   6        5.70        3.42      0.58 o 
  -3   4   6       15.95       16.15      0.97 o 
  -2   4   6       31.95       35.04      1.33 o 
  -1   4   6       27.79       29.07      1.26 o 
   0   4   6       10.74       10.66      0.61 o 
   1   4   6       10.74       13.32      0.98 o 
   2   4   6        3.94        4.69      0.77 o 
  -6   5   6       11.63       12.20      0.97 o 
  -5   5   6        0.51        1.48      0.47 o 
  -4   5   6       13.13       15.63      0.99 o 
  -3   5   6        0.29        0.44      0.41 o 
  -2   5   6        4.15        3.78      0.57 o 
  -1   5   6        1.79        3.63      0.53 o 
   0   5   6       15.49       15.23      0.72 o 
   1   5   6        1.74        2.76      0.68 o 
  -6   6   6        4.89        7.06      0.76 o 
  -5   6   6        2.75        2.62      0.60 o 
  -4   6   6        9.54        7.95      0.77 o 
  -3   6   6        2.35        3.25      0.53 o 
  -2   6   6        2.74        3.61      0.54 o 
  -1   6   6       14.13       13.58      0.95 o 
   0   6   6        0.06        0.43      0.62 o 
   1   6   6        0.37        0.75      0.45 o 
  -5   7   6        0.74        0.15      0.48 o 
  -4   7   6        1.86        2.68      0.55 o 
  -3   7   6        0.01        0.79      0.40 o 
  -2   7   6        0.97        0.65      0.56 o 
  -1   7   6        1.76        2.00      0.54 o 
   0   7   6        3.39        3.85      0.64 o 
   1   7   6        0.37        0.51      0.57 o 
  -5   8   6        1.62        1.92      0.56 o 
  -4   8   6        0.17        1.16      0.50 o 
  -3   8   6        4.04        3.31      0.63 o 
  -2   8   6        0.00        0.50      0.43 o 
  -1   8   6        3.41        4.43      0.65 o 
   0   8   6        0.26        0.31      0.37 o 
  -4   9   6        8.99        8.50      0.88 o 
  -3   9   6        6.45        5.63      0.82 o 
  -2   9   6        5.99        8.42      0.88 o 
  -1   9   6        3.92        5.92      0.74 o 
  -2  10   6        1.27        1.68      0.55 o 
  -6   0   7        0.33        0.51      0.41 o 
  -5   0   7       12.15       10.22      0.91 o 
  -4   0   7        5.58        4.30      0.66 o 
  -3   0   7        0.34        0.35      0.42 o 
  -2   0   7       19.23       19.61      1.14 o 
  -1   0   7       10.32        8.12      0.76 o 
   0   0   7        1.56        0.94      0.34 o 
  -6   1   7        7.73        6.10      0.78 o 
  -5   1   7        8.65       11.89      0.89 o 
  -4   1   7       16.72       15.76      1.11 o 
  -3   1   7        3.14        4.36      0.60 o 
  -2   1   7        4.01        3.52      0.68 o 
  -1   1   7        2.62        3.57      0.57 o 
   0   1   7        2.75        1.82      0.41 o 
  -6   2   7        7.18        7.04      0.79 o 
  -5   2   7        8.90        8.47      0.85 o 
  -4   2   7        6.50        0.46      0.46 o 
  -3   2   7        2.43        2.78      0.53 o 
  -2   2   7        4.36        4.07      0.63 o 
  -1   2   7        3.38        3.21      0.59 o 
   0   2   7        4.83        3.52      0.50 o 
  -6   3   7        0.48        0.93      0.53 o 
  -5   3   7        0.24        0.25      0.41 o 
  -4   3   7        2.25        1.87      0.57 o 
  -3   3   7       29.75       32.93      1.40 o 
  -2   3   7        2.18        1.56      0.61 o 
  -1   3   7       13.51       11.53      0.89 o 
   0   3   7        6.74        4.83      0.54 o 
  -5   4   7        1.38        1.80      0.51 o 
  -4   4   7        5.87        5.48      0.68 o 
  -3   4   7        1.72        2.01      0.58 o 
  -2   4   7        0.23        1.40      0.46 o 
  -1   4   7       15.19       14.77      1.02 o 
   0   4   7        7.06        6.83      0.60 o 
  -5   5   7        1.65        1.68      0.55 o 
  -4   5   7       14.23       16.78      1.11 o 
  -3   5   7       11.63       15.37      1.06 o 
  -2   5   7        1.13        1.25      0.56 o 
  -1   5   7        0.43        0.76      0.47 o 
   0   5   7        3.71        3.94      0.48 o 
  -5   6   7        7.32       10.73      0.90 o 
  -4   6   7        3.40        5.54      0.71 o 
  -3   6   7        1.54        0.87      0.44 o 
  -2   6   7        1.53        1.84      0.51 o 
  -1   6   7        5.78        6.83      0.86 o 
  -4   7   7        3.28        3.22      0.67 o 
  -3   7   7        0.88        2.91      0.52 o 
  -2   7   7       10.48       12.89      1.00 o 
  -4   0   8        0.00        0.21      0.48 o 
  -3   0   8        0.61        0.39      0.58 o 
  -2   0   8       15.24       16.08      1.15 o 
  -4   1   8        0.40        0.15      0.44 o 
  -3   1   8        9.88       11.93      0.94 o 
  -2   1   8        3.18        3.27      0.64 o 
  -4   2   8        1.82        2.74      0.62 o 
  -3   2   8       11.52       11.54      1.02 o 
  -2   2   8        1.19        0.15      0.60 o 
  -4   3   8       11.21       10.69      0.98 o 
  -3   3   8        2.07        3.02      0.66 o 
                                                 
